# Supplementary material for: Epigenetic Modulation of GPER Expression in Gastric and Colonic Smooth Muscle of Male and Female Non-Obese Diabetic (NOD) Mice: Insights into H3K4me3 and H3K27ac Modifications
Source: Int J Mol Sci. 2024 May 11;25(10):5260. doi: 10.3390/ijms25105260 (PMC11121689; doi:10.3390/ijms25105260)
Supplement: Supplementary file 1 [file ijms-25-05260-s001.zip]

Archive with 1 entries (1 files):
- ijms-2917089-supplementary.pdf
